# Supplementary material for: Targeted protein delivery: carbodiimide crosslinking influences protein release from microparticles incorporated within collagen scaffolds
Source: Regen Biomater. 2019 Apr 22;6(5):279–87. doi: 10.1093/rb/rbz015 (PMC6783698; doi:10.1093/rb/rbz015)
Supplement: rbz015_Supplementary_Data [file rbz015_supplementary_data.zip]

Archive with 4 entries (3 files):
- rbz015-Suppl_data/
- rbz015-Suppl_data/Supplementary Information.docx
- rbz015-Suppl_data/Thumbs.db
- rbz015-Suppl_data/Supplementary_Figure_S1.tif
